# Supplementary material for: Anti-Inflammatory and Antioxidant Properties of Malapterurus electricus Skin Fish Methanolic Extract in Arthritic Rats: Therapeutic and Protective Effects
Source: Mar Drugs. 2022 Oct 14;20(10):639. doi: 10.3390/md20100639 (PMC9604635; doi:10.3390/md20100639)
Supplement: Supplementary file 1 [file marinedrugs-20-00639-s001.zip]

Archive with 1 entries (1 files):
- marinedrugs-1915947-supplementary.pdf
